# Supplementary material for: NMY-2, TOE-2 and PIG-1 regulate Caenorhabditis elegans asymmetric cell divisions
Source: PLoS One. 2024 May 24;19(5):e0304064. doi: 10.1371/journal.pone.0304064 (PMC11125515; doi:10.1371/journal.pone.0304064)
Supplement: S1 Table — All strains used in this study with strain names, genotypes, and the figures that show data from these strains. (XLSX) [file pone.0304064.s005.xlsx]

## Sheet: Sheet1
Table S1. Strains Used in this Study
Strain Name	Genotype	Figure
NG6411	gmIs81 [mec-4p::mCherry, flp-12p::EBFP2, gcy-32p::gfp, egl-17p::gfp] X	4-6
NG6535	pig-1(gm301) IV; gmIs81 [mec-4p::mCherry, flp-12p::EBFP2, gcy-32p::gfp, egl-17p::gfp] X	6
NG6622	nmy-2(ne3409) I; gmIs81 [mec-4p::mCherry, flp-12p::EBFP2, gcy-32p::gfp, egl-17p::gfp] X	4-6, S4
NG6623	nmy-2(ne1490) I; gmIs81 [mec-4p::mCherry, flp-12p::EBFP2, gcy-32p::gfp, egl-17p::gfp] X	4-6, S4
NG7019	toe-2(gm408ok2807) II; gmIs81 [mec-4p::mCherry, flp-12p::EBFP2, gcy-32p::gfp, egl-17p::gfp] X	5
NG7948	nmy-2(ne1490) I; pig-1(gm301) IV; gmIs81 [mec-4p::mCherry, flp-12p::EBFP2, gcy-32p::gfp, egl-17p::gfp] X	6
NG7949	nmy-2(ne3409) I; pig-1(gm301) IV; gmIs81 [mec-4p::mCherry, flp-12p::EBFP2, gcy-32p::gfp, egl-17p::gfp] X	6
NG8381	nmy-2(ne1490) I; toe-2(gm408ok2807) II; gmIs81 [mec-4p::mCherry, flp-12p::EBFP2, gcy-32p::gfp, egl-17p::gfp] X	5
NG8383	nmy-2(ne3409) I; toe-2(gm408ok2807) II; gmIs81 [mec-4p::mCherry, flp-12p::EBFP2, gcy-32p::gfp, egl-17p::gfp] X	5
NG7929	nmy-2(cp13) (nmy-2::gfp+LoxP) I; rdvIs1 [egl-17p::mCherry:his-24 + egl-17p::myristolated mCherry + egl-17p::mig-10::YFP::unc-54 + pRF4] III	2-3
NG8371	casIs165[egl-17p::myr-mCherry; egl-17p::mCherry-TEV-S::his‐24, unc‐76(+)] II; pig-1(syb2355) (pig-1::mNeonGreen) IV	2-3
NG8072	toe-2(syb1240) (mNeonGreen::toe-2), casIs165[egl-17p::myr-mCherry; egl-17p::mCherry-TEV-S::his‐24, unc‐76(+)] II	2-3, S2, S3
NG8020	nmy-2(cp13) (mKate::nmy-2+LoxP) I; toe-2(syb1240) (mNeonGreen::toe-2) II	S4
All strains used in this study with strain names, genotypes, and which figure(s) show data from that strain.
