# Supplementary material for: NMY-2, TOE-2 and PIG-1 regulate Caenorhabditis elegans asymmetric cell divisions
Source: PLoS One. 2024 May 24;19(5):e0304064. doi: 10.1371/journal.pone.0304064 (PMC11125515; doi:10.1371/journal.pone.0304064)
Supplement: S2 Table — Comparison between Posterior and Anterior protein distributions. N is the number of cells measured in each phase for that genotype and cell type included in the line scan analysis. The average P/A Ratio is derived by averaging the ratio of the average of posterior and average of anterior normalized intensity ratios of each cell at each phase included in the line scan analysis. Empairs P/A estimate is derived from pairwise contrasts between the posterior and anterior effect sizes at each phase for each GLMM. Asymmetry indicates whether the posterior or anterior had significantly higher normalized intensity ratios with significance derived from the empairs analysis. (* p<0.05, ** p<0.01, *** p<0.001). (XLSX) [file pone.0304064.s006.xlsx]

## Sheet: Table S1
Table S2. Comparison of Posterior vs Anterior intensity during Q lineage cell divisions
Genotype	Cell	Phase	N	Average P/A Ratio ± STDEV	Empairs P/A Estimate ± SE	Asymmetry
nmy-2(cp13) (nmy-2::gfp+LoxP) II; rdvIs1 III	Q.a	Metaphase	5	0.84 ±0.21	-0.273 ± 0.041	Anterior ***
		Anaphase	8	0.84 ±0.19	-0.27 ± 0.031	Anterior ***
		Telophase	7	0.79 ±0.16	-0.372 ± 0.033	Anterior ***
		Cytokinesis	7	0.92 ±0.17	0.051 ± 0.034	n.s.
	Q.p	Metaphase	8	0.89 ±0.12	-0.096 ± 0.034	n.s.
		Anaphase	8	0.99 ±0.1	-0.019 ± 0.035	n.s.
		Telophase	8	1.11 ±0.13	0.032 ± 0.035	n.s.
		Cytokinesis	9	1.24 ±0.23	-0.008 ± 0.032	n.s.
casIs165 III; pig-1(syb2355) (pig-1::mNeonGreen) IV	Q.a	Metaphase	4	1.38 ±0.36	0.477 ± 0.057	Posterior ***
		Anaphase	4	1.42 ±0.19	0.496 ± 0.056	Posterior ***
		Telophase	4	1.89 ±0.33	0.966 ± 0.059	Posterior ***
		Cytokinesis	5	2.12 ±0.62	1.18 ± 0.051	Posterior ***
	Q.p	Metaphase	7	0.83 ±0.2	-0.369 ± 0.046	Anterior ***
		Anaphase	7	0.66 ±0.16	-0.684 ± 0.047	Anterior ***
		Telophase	8	0.59 ±0.17	-0.883 ± 0.042	Anterior ***
		Cytokinesis	9	0.44 ±0.12	-1.311 ± 0.037	Anterior ***
toe-2(syb1240) (mNeonGreen::toe-2), casIs165 II	Q.a	Metaphase	3	0.88 ±0.2	-0.217 ± 0.059	Anterior **
		Anaphase	4	0.81 ±0.15	-0.27 ± 0.049	Anterior ***
		Telophase	3	0.7 ±0.11	-0.42 ± 0.057	Anterior ***
		Cytokinesis	2	0.71 ±0.03	-0.156 ± 0.069	n.s.
	Q.p	Metaphase	4	0.98 ±0.15	-0.021 ± 0.051	n.s.
		Anaphase	6	1.13 ±0.11	0.12 ± 0.04	n.s.
		Telophase	7	1.39 ±0.28	0.177 ± 0.037	Posterior ***
		Cytokinesis	4	1.53 ±0.25	0.149 ± 0.048	Posterior *
Comparision between Posterior and Anterior protein distributions. N is the number of cells measured in each phase for that genotype and cell type included in the linescane analysis. Average P/A Ratio is dervied by averaging the ratio of the average of posterior and average of anterior normalized intensity ratios of each cell at each phase included in the linescan analysis. Empairs P/A estimate is…
