# Supplementary material for: NMY-2, TOE-2 and PIG-1 regulate Caenorhabditis elegans asymmetric cell divisions
Source: PLoS One. 2024 May 24;19(5):e0304064. doi: 10.1371/journal.pone.0304064 (PMC11125515; doi:10.1371/journal.pone.0304064)
Supplement: S3 Table — Table showing the estimated coefficients and confidence intervals for each variable in the models run for Q.a and Q.p for each genotype. (XLSX) [file pone.0304064.s007.xlsx]

## Sheet: Table S2
Table S3. Coefficient Estimates for models of the distribution of NMY-2::GFP, PIG-1::mNeonGreen, and mNeonGreen::TOE-2 during the Q lineage divisions
	Genotype	nmy-2::GFP						pig-1::mNeonGreen						mNeonGreen::toe-2
	Cell	Qa			Qp			Qa			Qp			Qa			Qp
Variable	Term Type	Estimate [95% CI]	pMCMC		Estimate [95% CI]	pMCMC		Estimate [95% CI]	pMCMC		Estimate [95% CI]	pMCMC		Estimate [95% CI]	pMCMC		Estimate [95% CI]	pMCMC		Description
Intercept	fixed	-1.218 [-1.818, -0.602]	0.001		-1.497 [-1.922, -1.08]	0.001		-1.81 [-2.216, -1.327]	0.001		-0.154 [-0.742, 0.379]	0.562		-0.611 [-1.967, 0.826]	0.254		-0.56 [-1.244, 0.185]	0.1		The predicted NIR value for a point if all other variables are 0. In this case, that would be anterior, on the cleavage furrow, during Metaphase.
Posterior	fixed	-0.273 [-0.352, -0.197]	0.001		-0.096 [-0.162, -0.032]	0.004		0.477 [0.368, 0.582]	0.001		-0.369 [-0.464, -0.285]	0.001		-0.217 [-0.319, -0.091]	0.001		-0.021 [-0.117, 0.084]	0.694		If the point is Posterior of the cleavage furrow or metaphase plate, this is the estimated value that is added or subtracted from the predicted NIR
Furrow Distance	fixed	1.932 [1.401, 2.499]	0.001		1.949 [1.504, 2.331]	0.001		4.275 [3.484, 5.038]	0.001		0.861 [0.291, 1.394]	0.006		-1.763 [-2.559, -0.988]	0.001		-0.509 [-1.165, 0.175]	0.126		Multiply this estimated value by the distance between the point and the nearest cleavage furrow or metaphase plate and add that to the predicted NIR
Anaphase	fixed	0.292 [0.18, 0.4]	0.001		0.181 [0.078, 0.291]	0.001		0.5 [0.31, 0.668]	0.001		0.264 [0.14, 0.401]	0.001		0.513 [0.337, 0.664]	0.001		0.442 [0.303, 0.593]	0.001		if the point was measured in Anaphase, add this value to the Predicted NIR
Telophase	fixed	0.521 [0.41, 0.633]	0.001		0.332 [0.229, 0.436]	0.001		0.209 [0.05, 0.39]	0.024		0.35 [0.225, 0.476]	0.001		0.801 [0.619, 0.971]	0.001		0.615 [0.473, 0.754]	0.001		if the point was measured in Telophase, add this value to the Predicted NIR
Cytokinesis	fixed	0.446 [0.348, 0.563]	0.001		0.563 [0.468, 0.666]	0.001		0.274 [0.125, 0.439]	0.004		0.206 [0.081, 0.32]	0.001		0.924 [0.749, 1.117]	0.001		0.762 [0.619, 0.915]	0.001		if the point was measured in Cytokinesis, add this value to the Predicted NIR
Posterior: Anaphase	fixed	0.004 [-0.091, 0.102]	0.96		0.077 [-0.027, 0.167]	0.108		0.018 [-0.122, 0.174]	0.834		-0.315 [-0.437, -0.181]	0.001		-0.053 [-0.192, 0.105]	0.516		0.141 [0.011, 0.261]	0.028		If the point is posterior of the cleavage furrow and it is in Anaphase, add this value to the Predicted NIR
Posterior: Telophase	fixed	-0.099 [-0.207, -0.005]	0.072		0.128 [0.045, 0.23]	0.012		0.489 [0.347, 0.663]	0.001		-0.514 [-0.623, -0.382]	0.001		-0.203 [-0.362, -0.052]	0.02		0.197 [0.089, 0.326]	0.002		If the point is posterior of the cleavage furrow and it is in Telophase, add this value to the Predicted NIR
Posterior: Cytokinesis	fixed	0.325 [0.216, 0.43]	0.001		0.088 [0, 0.177]	0.044		0.703 [0.539, 0.841]	0.001		-0.942 [-1.053, -0.826]	0.001		0.06 [-0.108, 0.239]	0.51		0.17 [0.035, 0.306]	0.016		If the point is posterior of the cleavage furrow and it is in Cytokinesis, add this value to the Predicted NIR
Furrow Distance: Anaphase	fixed	-2.034 [-2.699, -1.345]	0.001		-2.228 [-2.874, -1.651]	0.001		-2.301 [-3.423, -1.186]	0.001		-0.259 [-1.103, 0.462]	0.484		-3.568 [-4.605, -2.59]	0.001		-3.902 [-4.741, -3.014]	0.001		If the point is posterior of the cleavage furrow and it is in Anaphase, multiply this value by the furrow distance and add it to the Predicted NIR
Furrow Distance: Telophase	fixed	-3.864 [-4.523, -3.208]	0.001		-3.487 [-4.009, -2.879]	0.001		-3.703 [-4.779, -2.672]	0.001		-0.587 [-1.3, 0.196]	0.136		-4.156 [-5.218, -3.085]	0.001		-5.41 [-6.206, -4.604]	0.001		If the point is posterior of the cleavage furrow and it is in Telophase, multiply this value by the furrow distance and add it to the Predicted NIR
Furrow Distance: Cytokinesis	fixed	-5.379 [-6.154, -4.787]	0.001		-5.588 [-6.126, -5.01]	0.001		-4.757 [-5.66, -3.732]	0.001		0.006 [-0.674, 0.662]	0.994		-4.801 [-5.915, -3.692]	0.001		-6.796 [-7.685, -6.018]	0.001		If the point is posterior of the cleavage furrow and it is in Cytokinesis, multiply this value by the furrow distance and add it to the Predicted NIR
Cell	random	0.968 [0.222, 2.116]	NA		0.462 [0.115, 1.068]	NA		0.245 [0.021, 0.725]	NA		0.778 [0.189, 1.69]	NA		2.117 [0.131, 5.933]	NA		0.905 [0.17, 2.284]	NA		This estimates the variation resulting from the different cells being measured
units	residual	0.252 [0.241, 0.264]	NA		0.284 [0.273, 0.296]	NA		0.345 [0.323, 0.371]	NA		0.377 [0.36, 0.395]	NA		0.259 [0.238, 0.277]	NA		0.237 [0.223, 0.25]	NA		Estimated Residual value
Table showing the estimated coefficients and confidence intervals for each variable in the GLMMs run for Q.a and Q.p for each genotype, as well as a description of the interpretation of each variable
