# Supplementary material for: NMY-2, TOE-2 and PIG-1 regulate Caenorhabditis elegans asymmetric cell divisions
Source: PLoS One. 2024 May 24;19(5):e0304064. doi: 10.1371/journal.pone.0304064 (PMC11125515; doi:10.1371/journal.pone.0304064)
Supplement: S4 Table — Cell counts with extra QL.pp daughter cells were divided between those in which the QL.pp daughter survived but did not divide, resulting in either 2 SDQLs or 2 PVMs and those where the QL.pp daughter survived and divided, resulting in 2 of both cell types. This determination of QL.pp mitotic potential makes the assumption that when there is an extra SDQL or PVM, the extra cell results from a QL.pp surviving and adopting the SDQL or PVM fate and that when there is both an extra SDQL and a PVM, the extra cells result from a QL.pp surviving and dividing to produce an SDQL and PVM. (XLSX) [file pone.0304064.s008.xlsx]

## Sheet: Table S3
Table S4. Mitotic potential in pig-1, toe-2, and temperature sensitive nmy-2 mutants
Genotype	# QL.pp Survived and divided	Total Surviving QL.pp	Frequency of QL.pp Division
pig-1(gm301); gmIs81	79	171	0.46
pig-1(gm344); gmIs81	154	265	0.58
toe-2(gm408ok2807); gmIs81	8	50	0.16
toe-2; pig-1(gm344); gmIs81	85	236	0.36
nmy-2(ne1490ts); pig-1(gm301); gmIs81	180	282	0.64
nmy-2(ne3409ts); pig-1(gm301); gmIs81	96	169	0.57
nmy-2(ne1490ts); toe-2; gmIs81	24	98	0.24
nmy-2(ne3409ts); toe-2; gmIs81	16	65	0.25
Cell counts with extra QL.pp daughter cells were divided between those in which the QL.pp daughter survived but did not divide, resulting in either 2 SDQLs or 2 PVMs and those where the QL.pp daughter survived and divided, resulting in 2 of both cell types. This determination of QL.pp mitotic potential makes the assumption that when there is an extra SDQL or PVM, the extra cell results from a QL.…
